# Supplementary material for: Dynamics of Ex Vivo Mesenchymal Stromal Cell Potency under Continuous Perfusion
Source: Int J Mol Sci. 2023 May 31;24(11):9602. doi: 10.3390/ijms24119602 (PMC10253999; doi:10.3390/ijms24119602)
Supplement: Supplementary file 1 [file ijms-24-09602-s001.zip]

Archive with 1 entries (1 files):
- ijms-2400605-supplementary.pdf
